# Supplementary material for: Rethinking procedural pain in labor: A comparison of lidocaine injection techniques for epidural catheter placement assessed with an objective clinician-centric pain score—A double-blind randomized controlled trial
Source: PLoS One. 2026 Feb 11;21(2):e0339664. doi: 10.1371/journal.pone.0339664 (PMC12893574; doi:10.1371/journal.pone.0339664)
Supplement: S1 Data — The complete raw dataset has been included as supporting information to ensure transparency and reproducibility. These files can be found in the supplementary materials section accompanying this work. (XLSX) [file pone.0339664.s001.xlsx]

## Sheet: in
record_id	redcap_repeat_instrument	redcap_repeat_instance	age	ethnicity	race	gender	ht_cm	wt_kg	bmi	asa	smoking	demographics_complete	gravida	para	para_2	para_3	para_4	pregnancy_data_complete	group	randomization_complete	nrs	hr	sbp	dbp	procedure_form_complete	voc	fac	bmov	mtsn	total_score	cpot_assessment_during_procedure_complete	pt_satisf	patient_satisfaction_and_provider_name_complete
1			35	0	5	2	165.1	78.9	28.9	2	0	2	1	0	0	0	0	2	2	2												10	2
1	procedure_form	1																			8	88	118	54	2
1	procedure_form	2																			7	90	119	56	2
1	procedure_form	3																			7	82	126	67	2
1	cpot_assessment_during_procedure	1																								0	0	0	0	0	2
1	cpot_assessment_during_procedure	2																								0	1	0	0	1	2
2			27	0	6	2	160	68	26.6	2	0	2	2	0	0	1	0	2	2	2												10	2
2	procedure_form	1																			6	87	146	74	2
2	procedure_form	2																			3	93	146	74	2
2	procedure_form	3																			7	79	133	63	2
2	cpot_assessment_during_procedure	1																								0	0	0	1	1	2
2	cpot_assessment_during_procedure	2																								1	1	1	1	4	2
3			35	0	5	2	165.1	66.2	24.3	2	0	2	2	1	0	0	1	2	1	2												6	2
3	procedure_form	1																			6	47	100	58	2
3	procedure_form	2																			8	46	103	69	2
3	procedure_form	3																			6	49	104	63	2
3	cpot_assessment_during_procedure	1																								1	1	0	1	3	2
3	cpot_assessment_during_procedure	2																								1		1	1	3	2
4			19	1		2	152.4	63.5	27.3	2	0	2	1	0	0	0	0	2	1	0												10	2
4	procedure_form	1																			10	110	135	89	2
4	procedure_form	2																			1	113	143	92	2
4	procedure_form	3																			0	96	136	87	2
4	cpot_assessment_during_procedure	1																								0	1	0	1	2	2
4	cpot_assessment_during_procedure	2																								0	0	0	0	0	2
5			29	0	5	2	160	74.8	29.2	2	0	2	1	0	0	0	0	2	2	2												10	2
5	procedure_form	1																			7	87	136	78	2
5	procedure_form	2																			5	86	140	76	2
5	procedure_form	3																			5	85	137	76	2
5	cpot_assessment_during_procedure	1																								0	1	0	1	2	2
5	cpot_assessment_during_procedure	2																								0	1	0	1	2	2
6			41	0	5	2	170.2	87.1	30.1	2	0	2	3	2	0	0	2	2	1	0												9	2
6	procedure_form	1																			2	118	116	65	2
6	procedure_form	2																			2	123	131	80	2
6	procedure_form	3																			6	121	137	86	2
6	cpot_assessment_during_procedure	1																								1	1	0	1	3	2
6	cpot_assessment_during_procedure	2																								0	0	0	0	0	2
7												0						0	1	0													0
7	procedure_form	1																							0
7	cpot_assessment_during_procedure	1																													0
8			33	0	5	2	172.7	87.4	29.3	2	0	2	1	0	0	0	0	2	2	0												10	2
8	procedure_form	1																			4	95	132	90	2
8	procedure_form	2																			1	93	128	85	2
8	procedure_form	3																			6	95	125	84	2
8	cpot_assessment_during_procedure	1																								0	0	0	0	0	2
8	cpot_assessment_during_procedure	2																								1	1	1	1	4	2
9			24	0	5	2	157.5	70.8	28.5	2	0	2	1	0	0	0	0	2	2	0												10	2
9	procedure_form	1																			8	104	142	92	2
9	procedure_form	2																			5.5	95	144	91	2
9	procedure_form	3																			0	97	145	89	2
9	cpot_assessment_during_procedure	1																								0	2	1	2	5	2
9	cpot_assessment_during_procedure	2																								0	1	0	1	2	2
10			39	0	5	2	170.2	83.4	28.8	2	0	2	5	1	0	3	1	2	2	0												10	2
10	procedure_form	1																			3	74	127	74	2
10	procedure_form	2																			1	71	117	69	2
10	procedure_form	3																			1	72	113	75	2
10	cpot_assessment_during_procedure	1																								0	0	0	0	0	2
10	cpot_assessment_during_procedure	2																								0	0	0	0	0	2
11			24	1	6	2	154.9	65.8	27.4	2	0	2	3	0	0	2	0	2	1	0												10	2
11	procedure_form	1																			6	103	90	50	2
11	procedure_form	2																			2	95	126	76	2
11	procedure_form	3																			0	80	122	74	2
11	cpot_assessment_during_procedure	1																								0	1	1	1	3	2
11	cpot_assessment_during_procedure	2																								0	1	0	1	2	2
12			28	0	5	2	172.7	80.7	27.1	2	0	2	1	0	0	0	0	2	1	0												10	2
12	procedure_form	1																			10	98	125	65	2
12	procedure_form	2																			2.5	102	123	72	2
12	procedure_form	3																			0.5	103	123	73	2
12	cpot_assessment_during_procedure	1																								0	0	0	1	1	2
12	cpot_assessment_during_procedure	2																								0	0	0	1	1	2
13			36	0	5	2	154.9	70.8	29.5	2	0	2	2	1	0	0	1	2	1	0												4	2
13	procedure_form	1																			5	77	114	74	2
13	procedure_form	2																			2	138	119	66	2
13	procedure_form	3																			1	135	136	87	2
13	cpot_assessment_during_procedure	1																								1	1	1	1	4	2
13	cpot_assessment_during_procedure	2																								1	2	1	1	5	2
14			31	0	5	2	167.6	88.5	31.5	2	0	2	2	0	0	1	0	2	2	0												10	2
14	procedure_form	1																			3	102	136	79	2
14	procedure_form	2																			1	96	131	76	2
14	procedure_form	3																			5	99	134	70	2
14	cpot_assessment_during_procedure	1																								1	1	1	1	4	2
14	cpot_assessment_during_procedure	2																								1	1	1	1	4	2
15			33	0	2	2	157.5	70.8	28.5	2	0	2	1	0	0	0	0	2	2	0												8	2
15	procedure_form	1																			6	104	136	83	2
15	procedure_form	2																			5	85	130	79	2
15	procedure_form	3																			7	88	125	72	2
15	cpot_assessment_during_procedure	1																								0	1	1	1	3	2
15	cpot_assessment_during_procedure	2																								0	1	1	1	3	2
16			36	0	5	2	165.1	90.7	33.3	2	0	2	2	0	0	1	0	2	1	0												10	2
16	procedure_form	1																			6	82	139	94	2
16	procedure_form	2																			2	64	131	87	2
16	procedure_form	3																			0	69	131	90	2
16	cpot_assessment_during_procedure	1																								0	0	1	1	2	2
16	cpot_assessment_during_procedure	2																								0	0	1	0	1	2
17			30	0	5	2	154.9	68.5	28.5	2	0	2	1	0	0	0	0	2	2	0												10	2
17	procedure_form	1																			8	85	148	89	2
17	procedure_form	2																			3	81	147	82	2
17	procedure_form	3																			4	81	149	70	2
17	cpot_assessment_during_procedure	1																								1	1	1	1	4	2
17	cpot_assessment_during_procedure	2																								1	1	1	1	4	2
18			30	0	4	2	162.6	70.3	26.6	2	0	2	1	0	0	0	0	2	1	0												8	2
18	procedure_form	1																			8	89	117	82	2
18	procedure_form	2																			2	90	112	71	2
18	procedure_form	3																			0	105	121	76	2
18	cpot_assessment_during_procedure	1																								0	2	0	1	3	2
18	cpot_assessment_during_procedure	2																								0	1	0	1	2	2
19			29	0	5	2	162.6	64.4	24.4	2	0	2	1	0	0	0	0	2	2	0												10	2
19	procedure_form	1																			7	72	136	68	2
19	procedure_form	2																			2	80	141	93	2
19	procedure_form	3																			4	70	138	92	2
19	cpot_assessment_during_procedure	1																								0	1	1	0	2	2
19	cpot_assessment_during_procedure	2																								0	1	0	0	1	2
20			33	0	2	2	167.6	93.4	33.3	2	0	2	1	0	0	0	0	2	1	0												10	2
20	procedure_form	1																			10	89	124	69	2
20	procedure_form	2																			0	90	120	65	2
20	procedure_form	3																			6	90	110	65	2
20	cpot_assessment_during_procedure	1																								1	2	1	2	6	2
20	cpot_assessment_during_procedure	2																								1	1	1	1	4	2
21			27	0	5	2	167.6	95.3	33.9	3	0	2	1	0	0	0	0	2	1	0												8	2
21	procedure_form	1																			8	94	128	75	2
21	procedure_form	2																			3	81	152	87	2
21	procedure_form	3																			0	84	148	84	2
21	cpot_assessment_during_procedure	1																								0	1	0	1	2	2
21	cpot_assessment_during_procedure	2																								1	0	0	1	2	2
22			19	0	4	2	162.6	72.6	27.5	2	0	2	1	0	0	0	0	2	1	0												10	2
22	procedure_form	1																			8	89	117	58	2
22	procedure_form	2																			7	95	131	66	2
22	procedure_form	3																			5	93	142	85	2
22	cpot_assessment_during_procedure	1																								1	2	0	1	4	2
22	cpot_assessment_during_procedure	2																								0	1	0	1	2	2
23			33	0	5	2	167.6	73	26	2	0	2	2	0	1	0	0	2	2	0												10	2
23	procedure_form	1																			3	73	118	75	2
23	procedure_form	2																			7	68	130	77	2
23	procedure_form	3																			3	65	127	75	2
23	cpot_assessment_during_procedure	1																								1	0	0	1	2	2
23	cpot_assessment_during_procedure	2																								0	0	0	1	1	2
24			19	1	6	2	162.6	87.1	32.9	2	0	2	1	0	0	0	0	2	2	0												9	2
24	procedure_form	1																			9	91	177	82	2
24	procedure_form	2																			3	91	175	83	2
24	procedure_form	3																			5	85	138	72	2
24	cpot_assessment_during_procedure	1																								2	2	1	1	6	2
24	cpot_assessment_during_procedure	2																								2	2	0	1	5	2
25			35	0	5	2	162.6	81.6	30.9	3	0	2	2	1	0	0	1	2	2	0												6	2
25	procedure_form	1																			6	94	119	81	2
25	procedure_form	2																			7	86	114	83	2
25	procedure_form	3																			3	86	114	85	2
25	cpot_assessment_during_procedure	1																								1	1	0	1	3	2
25	cpot_assessment_during_procedure	2																								1	1	0	1	3	2
26			21	1	6	2	144.8	68	32.4	3	0	2	1	0	0	0	0	2	1	0												9	2
26	procedure_form	1																			9	92	157	101	2
26	procedure_form	2																			5	98	157	100	2
26	procedure_form	3																			0	90	154	101	2
26	cpot_assessment_during_procedure	1																								1	2	0	2	5	2
26	cpot_assessment_during_procedure	2																								1	1	0	1	3	2
27			37	0	5	2	165.1	68.6	25.2	2	0	2	4	2	0	1	2	2	2	0												10	2
27	procedure_form	1																			7	83	141	84	2
27	procedure_form	2																			2	74	131	76	2
27	procedure_form	3																			3	82	130	75	2
27	cpot_assessment_during_procedure	1																								0	0	0	0	0	2
27	cpot_assessment_during_procedure	2																								0	0	0	1	1	2
28			35	0	5	2	167.6	83	29.5	2	1	2	6	4	4	1	4	2	1	0												10	2
28	procedure_form	1																			10	84	123	83	2
28	procedure_form	2																			1	103	137	90	2
28	procedure_form	3																			1	84	137	91	2
28	cpot_assessment_during_procedure	1																								1	1	0	1	3	2
28	cpot_assessment_during_procedure	2																								0	1	0	1	2	2
29			36	0	5	2	162.6	88	33.3	2	0	2	1	0	0	0	0	2	1	0												9	2
29	procedure_form	1																			8	80	128	87	2
29	procedure_form	2																			4	95	154	100	2
29	procedure_form	3																			4	81	144	87	2
29	cpot_assessment_during_procedure	1																								0	1	0	1	2	2
29	cpot_assessment_during_procedure	2																								0	1	0	1	2	2
30			39	0	5	2	170.2	80.2	27.7	2	0	2	2	0	0	1	0	2	2	0												10	2
30	procedure_form	1																			7	85	137	89	2
30	procedure_form	2																			2	93	138	91	2
30	procedure_form	3																			3	83	136	89	2
30	cpot_assessment_during_procedure	1																								0	1	1	0	2	2
30	cpot_assessment_during_procedure	2																								0	1	1	0	2	2
31			28	0	2	2	167.6	90.7	32.3	2	0	2	3	2	0	0	2	2	2	0												10	2
31	procedure_form	1																			7	79	115	67	2
31	procedure_form	2																			9	80	116	69	2
31	procedure_form	3																			10	80	121	74	2
31	cpot_assessment_during_procedure	1																								0	2	1	1	4	2
31	cpot_assessment_during_procedure	2																								0	2	0	1	3	2
32			34	0	5	2	166.4	76.2	27.5	2	0	2	3	1	0	1	1	2	1	0												8	2
32	procedure_form	1																			6	94	137	89	2
32	procedure_form	2																			2	85	125	78	2
32	procedure_form	3																			0	84	119	79	2
32	cpot_assessment_during_procedure	1																								0	0	0	1	1	2
32	cpot_assessment_during_procedure	2																								0	0	0	0	0	2
33			33	0	5	2	170.2	83.5	28.8	2	0	2	2	1	0	0	1	2	2	0												10	2
33	procedure_form	1																			10	105	159	96	2
33	procedure_form	2																			1	99	148	93	2
33	procedure_form	3																			1	81	128	90	2
33	cpot_assessment_during_procedure	1																								1	2	0	1	4	2
33	cpot_assessment_during_procedure	2																								1	1	0	1	3	2
34			27	0	5	2	170.2	87.1	30.1	2	0	2	3	0	0	2	0	2	2	0												10	2
34	procedure_form	1																			7	88	143	81	2
34	procedure_form	2																			1	101	142	80	2
34	procedure_form	3																			0	96	140	81	2
34	cpot_assessment_during_procedure	1																								0	0	0	1	1	2
34	cpot_assessment_during_procedure	2																								0	0	0	0	0	2
35			27	0	6	2	160	88.9	34.7	2	2	2	5	1	1	2	3	2	1	0												10	2
35	procedure_form	1																			8	110	129	84	2
35	procedure_form	2																			7	120	176	107	2
35	procedure_form	3																			0	111	162	76	2
35	cpot_assessment_during_procedure	1																								2	2	0	1	5	2
35	cpot_assessment_during_procedure	2																								0	1	0	0	1	2
36			28	0	5	2	165.1	82.1	30.1	2	0	2	1	0	0	0	0	2	1	0												6	2
36	procedure_form	1																			9	85	130	93	2
36	procedure_form	2																			3	79	132	92	2
36	procedure_form	3																			0	85	128	90	2
36	cpot_assessment_during_procedure	1																								0	1	0	1	2	2
36	cpot_assessment_during_procedure	2																								0	0	0	0	0	2
37			37	0	2	2	160	79.7	31.1	2	0	2	3	1	0	1	1	2	1	0												8	2
37	procedure_form	1																			8	84	122	76	2
37	procedure_form	2																			5	80	130	90	2
37	procedure_form	3																			3	84	130	91	2
37	cpot_assessment_during_procedure	1																								1	1	0	1	3	2
37	cpot_assessment_during_procedure	2																								0	1	0	0	1	2
38			29	1	6	2	157.5	82.6	33.3	3	0	2	6	3	1	1	4	2	2	0												10	2
38	procedure_form	1																			7	70	127	73	2
38	procedure_form	2																			6	75	115	72	2
38	procedure_form	3																			0	62	109	66	2
38	cpot_assessment_during_procedure	1																								0	1	0	1	2	2
38	cpot_assessment_during_procedure	2																								0	1	0	1	2	2
39			34	0	5	2	167.6	77.1	27.4	2	0	2	1	0	0	0	0	2	2	0												8	2
39	procedure_form	1																			5	80	117	76	2
39	procedure_form	2																			8	82	124	78	2
39	procedure_form	3																			5	76	120	69	2
39	cpot_assessment_during_procedure	1																								1	2	0	1	4	2
39	cpot_assessment_during_procedure	2																								1	2	1	1	5	2
40			34	0	5	2	160	89.8	35.1	2	0	2	1	0	0	0	0	2	1	0												8	2
40	procedure_form	1																			4	98	144	95	2
40	procedure_form	2																			3	104	178	95	2
40	procedure_form	3																			0	98	174	93	2
40	cpot_assessment_during_procedure	1																								1	0	0	0	1	2
40	cpot_assessment_during_procedure	2																								0	0	0	0	0	2
41			31	0	2	2	160	66.2	25.9	2	0	2	2	1	0	0	1	2	2	0												9	2
41	procedure_form	1																			2	85	113	74	2
41	procedure_form	2																			4	86	106	72	2
41	procedure_form	3																			0	87	110	71	2
41	cpot_assessment_during_procedure	1																								0	1	1	1	3	2
41	cpot_assessment_during_procedure	2																								0	0	0	0	0	2
42			33	0	5	2	172.7	83.5	28	2	0	2	2	1	0	0	1	2	1	0												10	2
42	procedure_form	1																			8	68	129	78	2
42	procedure_form	2																			4	66	131	80	2
42	procedure_form	3																			0	60	118	72	2
42	cpot_assessment_during_procedure	1																								1	1	0	1	3	2
42	cpot_assessment_during_procedure	2																								0	1	0	1	2	2
43			33	0	5	2	175.3	119.7	39	2	0	2	2	1	0	0	1	2	1	0												10	2
43	procedure_form	1																			2	75	143	88	2
43	procedure_form	2																			5	92	156	83	2
43	procedure_form	3																			0	89	153	85	2
43	cpot_assessment_during_procedure	1																								2	1	0	2	5	2
43	cpot_assessment_during_procedure	2																								2	2	2	2	8	2
44			30	0	2	2	154.9	73.5	30.6	2	0	2	2	1	0	0	1	2	2	0												10	2
44	procedure_form	1																			6	93	134	82	2
44	procedure_form	2																			2	97	138	75	2
44	procedure_form	3																			3	98	141	65	2
44	cpot_assessment_during_procedure	1																								0	0	0	0	0	2
44	cpot_assessment_during_procedure	2																								0	1	0	0	1	2
45			39	0	5	2	172.7	105.7	35.4	2	0	2	5	2	0	2	2	2	1	0												10	2
45	procedure_form	1																			7	74	129	68	2
45	procedure_form	2																			2	77	125	70	2
45	procedure_form	3																			1	73	124	73	2
45	cpot_assessment_during_procedure	1																								0	1	0	0	1	2
45	cpot_assessment_during_procedure	2																								0	1	0	0	1	2
46			35	0	5	2	170.2	95.3	32.9	3	2	2	2	0	0	1	0	2	2	0												10	2
46	procedure_form	1																			10	67	118	60	2
46	procedure_form	2																			2	75	148	70	2
46	procedure_form	3																			0	79	127	70	2
46	cpot_assessment_during_procedure	1																								1	1	0	1	3	2
46	cpot_assessment_during_procedure	2																								0	0	0	1	1	2
47			40	1	5	2	165.1	141.5	51.9	3	0	2	1	0	0	0	0	2	1	0												9	2
47	procedure_form	1																			0	93	127	69	2
47	procedure_form	2																			4	83	137	66	2
47	procedure_form	3																			7	80	132	65	2
47	cpot_assessment_during_procedure	1																								0	2	0	1	3	2
47	cpot_assessment_during_procedure	2																								1	2	1	1	5	2
48			33	0	4	2	154.9	74.4	31	2	2	2	8	1	1	5	1	2	2	0												10	2
48	procedure_form	1																			9	111	143	86	2
48	procedure_form	2																			0	110	133	83	2
48	procedure_form	3																			0	115	134	80	2
48	cpot_assessment_during_procedure	1																								0	2	0	0	2	2
48	cpot_assessment_during_procedure	2																								0	0	0	0	0	2
49			28	0	4	2	172.7	136.1	45.6	3	0	2	2	1	0	0	1	2	2	0												8	2
49	procedure_form	1																			6	71	134	62	2
49	procedure_form	2																			0	63	128	80	2
49	procedure_form	3																			0	66	122	77	2
49	cpot_assessment_during_procedure	1																								0	1	0	0	1	2
49	cpot_assessment_during_procedure	2																								0	1	0	0	1	2
50			43	0	2	2	157.5	63	25.4	2	0	2	4	2	0	1	2	2	1	0												10	2
50	procedure_form	1																			8	70	108	78	2
50	procedure_form	2																			2	72	110	80	2
50	procedure_form	3																			1	65	121	64	2
50	cpot_assessment_during_procedure	1																								0	1	0	1	2	2
50	cpot_assessment_during_procedure	2																								0	0	0	1	1	2
51			31	0	5	2	160	78	30.5	2	0	2	3	1	0	1	1	2	2	0												8	2
51	procedure_form	1																			5	85	115	71	2
51	procedure_form	2																			4	81	115	71	2
51	procedure_form	3																			4	78	115	69	2
51	cpot_assessment_during_procedure	1																								1	0	0	1	2	2
51	cpot_assessment_during_procedure	2																								0	0	0	1	1	2
52			25	0	4	2	152.4	72.6	31.3	2	1	2	3	1	0	1	1	2	1	2												10	2
52	procedure_form	1																			6	106	118	79	2
52	procedure_form	2																			4	98	109	68	2
52	procedure_form	3																			0	101	118	68	2
52	cpot_assessment_during_procedure	1																								0	1	2	1	4	2
52	cpot_assessment_during_procedure	2																								0	0	0	0	0	2
